# Supplementary material for: Effectiveness of imipenem-relebactam for multidrug-resistant Pseudomonas aeruginosa in pneumonia and bloodstream infections in the United States (MIRAGE)
Source: Antimicrob Agents Chemother. 2025 Nov 7;69(12):e01325-25. doi: 10.1128/aac.01325-25 (PMC12691631; doi:10.1128/aac.01325-25)
Supplement: Table S1 — Details of MIC testing. [file aac.01325-25-s0001.xlsx]

## Sheet: Suppl. Table
Supplementary Table 1: MIC Details
Subject ID	Baseline I/R MIC (mg/L)	Testing method	C/T MIC (mg/L)	CZA MIC (mg/L)	FDC MIC (mg/L)	Treatment-emergent resistance	Time to I/R resistance*	I/R MIC (mg/L)	Testing method	C/T MIC (mg/L)	CZA MIC (mg/L)	FDC MIC (mg/L)
1	--	Not tested	>8	16	--
2	--	Not tested	--	--	--
3	--	Not tested	6	--	--
4	--	Not tested	3	--	--
5	--	Not tested	2	--	--
6	--	Not tested	>8	--	--
7	--	Not tested	>8	16	--
8	--	Not tested	--	256	Susceptible
9	1	Gradient strip	>16	--	--
10	2	Gradient strip	--	--	--
11	2	Gradient strip	--	64	--
12	2	Gradient strip	4	16	--
13	--	Not tested	--	--	--
14	--	Not tested	>16	--	--
15	2	Gradient strip	>16	>16	--	Yes	10.3319	8	Gradient strip	>16	>16	--
16	1	Gradient strip	8	>16	--	Yes	19.2625	4	Gradient strip	>16	>16	Susceptible
17	2	Gradient strip	8	16	Susceptible
18	2	Gradient strip	>8	>8	Intermediate
19	--	Not tested	--	--	--
20	1.5	Gradient strip	>8	8	Susceptible
21	--	Not tested	2	4	--
22	--	Not tested	--	--	--
23	2	Gradient strip	1.5	2	--	Yes	11.4375	8	Gradient strip	2	2	Susceptible
24	1.5	Gradient strip	256	256	0.5	Yes	72.25	4	Gradient strip	4	32	0.047
25	1	Gradient strip	96	12	0.5
26	1.5	Gradient strip	>256	>256	0.75
27	--	Not tested	Intermediate	--	--
28	--	Not tested	--	--	--
29	1	BMD	2	4	--
30	2	BMD	>256	>256	--	Yes	52.5424	8	BMD	>64	256	--
31	--	Not tested	--	16	--
32	2	BMD	>64	128	--	Yes	9.22431	8	BMD	8	32	--
33	Susceptible	Disk diffusion	4	>16	--
34	Susceptible	Disk diffusion	<=2	4	--
35	--	Not tested	--	--	--
36	0.5	BMD	1	2	--
37	1	BMD	1	4	--	Yes	31.2854	4	BMD	1	8
38	--	Not tested	<=2	4	--
39	2	BMD	2	16	--	Yes	11.0965	32	BMD	4	32	--
40	2	BMD	4	>16	--	Yes	24.316	4	BMD	<=2	8	--
41	1	BMD	>64	256	--	Yes	6.35764	4	BMD	8	16	--
42	1	BMD	>64	64	--
43	Susceptible	Disk diffusion	32	32	1
44	2	Lyophilized BMD	4	16	Susceptible	Yes	7.38819	8	Lyophilized BMD	8	>16	Susceptible
45	1	Lyophilized BMD	2	16	4
46	1	Lyophilized BMD	4	8	<=0.5	Yes	7.15347	8	Lyophilized BMD	2	>16	<=0.5
47	1	Lyophilized BMD	2	4	<=0.5
48	0.5	Lyophilized BMD	32	2	<=0.5
49	1	Lyophilized BMD	8	16	--	Yes	3.93264	4	Lyophilized BMD	4	>16	--
50	2	Lyophilized BMD	<=1	8	--
51	2	Lyophilized BMD	32	16	--
52	0.5	Lyophilized BMD	>32	>16	--	Yes	72.0139	4	Lyophilized BMD	>32	>16	--
53	<=0.25	Lyophilized BMD	<=1	<=1	--
54	1	Lyophilized BMD	<=1	2	--
55	2	Lyophilized BMD	4	4	--	Yes	9.15556	>8	Lyophilized BMD	2	8	--
56	1	Lyophilized BMD	<=1	4	0.5
57	1	Lyophilized BMD	2	2	--	Yes	53.2417	>8	Lyophilized BMD	<=1	8	--
58	--	Not tested	--	--	--
59	--	Not tested	<=4	Resistant	--
60	0.5	Gradient strip	<=4	<=8	--
61	--	Not tested	<=4	<=8	--
62	1	Gradient strip	>16	>16	4
63	--	Not tested	<=4	>16	--
